# Supplementary material for: Prediction of 30-Day Readmission for COPD Patients Using Accelerometer-Based Activity Monitoring
Source: Sensors (Basel). 2019 Dec 30;20(1):217. doi: 10.3390/s20010217 (PMC6982816; doi:10.3390/s20010217)
Supplement: Supplementary file 1 [file sensors-20-00217-s001.zip]

Archive with 4 entries (3 files):
- Figures/
- Figures/fig1_cutted.jpg
- Figures/fig2_cutted.jpg
- Figures/fig3_cutted.jpg
